# Supplementary material for: Epidemiology, Clinical, Radiological and Biological Characteristics, and Outcomes of Mucormycosis: A Retrospective Study at a French University Hospital
Source: J Fungi (Basel). 2024 Dec 19;10(12):884. doi: 10.3390/jof10120884 (PMC11677276; doi:10.3390/jof10120884)
Supplement: Supplementary file 1 [file jof-10-00884-s001.zip]

Archive with 1 entries (1 files):
- jof-3321650-supplementary.pdf
